# Supplementary material for: Associations among tourist camp management, high and low tourist seasons, and welfare factors in female Asian elephants in Thailand
Source: PLoS One. 2019 Jun 17;14(6):e0218579. doi: 10.1371/journal.pone.0218579 (PMC6576785; doi:10.1371/journal.pone.0218579)
Supplement: S1 Table — Mean, median, minimum, maximum and SEM values are presented. (XLSX) [file pone.0218579.s001.xlsx]

## Sheet: S1 Table 
Camp	Individual	Mean FGM (ng/g)	Median FGM (ng/g)	Min	Max	SEM
A	1	57.7231	57.47	20.04	117.13	5.04293
	2	58.9247	58.89	11.42	147.07	7.1317
	3	56.7607	51.88	29.13	114.354	4.5165
	4	69.2266	60.89	22.39	142.2	6.68729
	5	61.2688	61.12	21.16	90.597	3.46234
	6	72.4852	73.54	43.74	102.86	3.74915
B	1	49.1447	44.796	14.15	126.462	5.27788
	2	48.5348	37.665	22.74	194.17	7.29437
	3	65.9128	58.09	20.76	130.19	7.0713
	4	42.4466	35.805	20.17	98.54	3.88493
	5	42.4024	40.385	11.88	79.7	3.66049
	6	53.358	45.97	20.07	121.52	5.39303
C	1	34.5393	32.0375	17.2	79.7	2.84294
	2	39.7785	37.325	17.04	77.2	2.88085
	3	39.9763	38.12	18.72	153.47	5.43464
	4	41.3715	44.08	15.45	66.13	2.71577
	5	38.6577	36.685	24.12	74.16	2.36894
	6	38.8345	35.18	16.97	65.61	2.56176
D	1	58.2897	57.72	16.65	134.44	5.38934
	2	60.2011	61.47	21.35	116.78	5.17692
	3	53.1513	50.2915	18.23	96.59	3.60804
	4	58.5409	62.07	16.63	100.56	4.40412
	5	62.8627	61.82	25.07	95.73	4.69761
	6	54.6913	51.43	17.76	158.6	5.5035
	7	51.2816	47.04	22.23	89.21	3.54013
	8	69.749	61.599	29.3	173.22	7.21576
	9	55.105	51.88	23.65	93.88	3.85718
	10	56.7017	56.12	18.21	100.15	5.01546
	11	48.9388	43.01	18.1	121.34	5.03046
E	1	38.0382	34.755	15.09	76.39	2.94385
	2	42.5914	37.42	13.19	110.22	4.86917
	3	35.8867	32.65	12.4	72.46	2.73176
	4	42.4333	38.135	15.66	102.69	4.60063
